# Supplementary material for: “Quiescence” in the resting zone of the growth plate: a systematic review
Source: Stem Cells. 2026 Mar 7;44(5):sxag010. doi: 10.1093/stmcls/sxag010 (PMC13110114; doi:10.1093/stmcls/sxag010)
Supplement: sxag010_Supplementary_Data [file sxag010_supplementary_data.zip]

Archive with 4 entries (4 files):
- Supplementary Information 260225.docx
- Supplementary Table 1.docx
- Supplementary Table 2.xlsx
- Supplementary Table 3.docx
