# Supplementary material for: “Quiescence” in the resting zone of the growth plate: a systematic review
Source: Stem Cells. 2026 Mar 7;44(5):sxag010. doi: 10.1093/stmcls/sxag010 (PMC13110114; doi:10.1093/stmcls/sxag010)
Supplement: sxag010_Supplementary_Data [file sxag010_supplementary_data.zip › Supplementary Table 2.xlsx]

## Sheet: Sheet1
No.	Study	Application
1	(Cobrinik et al., 1996)	1) “The p130 protein shares extensive sequence similarity with pRB, the product of the retinoblastoma gene, and is a major E2F-associated protein in quiescent cells.”
		2) “Endochondral ossification is a well-characterized developmental process in which chondrocytes that form the cartilage of long bone epiphyses proliferate, become quiescent, hypertrophy, and finally are replaced by cancellous bone and marrow (Erlebacher et al., 1995).”
		3) “These findings suggest that p107 and p130 contribute to the orderly process of quiescence, hypertrophy, and replacement that is exhibited by chondrocytes during the process of endochondral bone development.”
2	(Lee et al., 1996)	1) “The resting chondrocytes were found to be small in size and quiescent.”
		2) “These cells are small in size and homogeneous in appearance and represent the quiescent form of the growth plate chondrocytes.”
3	(Carlevaro et al., 2000)	1) “In contrast, VEGF was not observed in quiescent and proliferating chondrocytes earlier in development.”
		2) “VEGF was present in fully mature hypertrophic chondrocytes, sporadically present in prehypertrophic chondrocytes, but totally absent in proliferating and quiescent cells, both in chicken.”
		3) “A clear positive signal for the receptor was detected in hypertrophic chondrocytes of both species, whereas in the same growth plates quiescent and proliferating chondrocytes were negative.”
		4) “Quiescent and proliferating chondrocytes failed to release VEGF, whereas borderline chondrocytes expressed the factor.”
4	(McDonald et al., 2003)	1) “Thus, in costal cartilage growth plates, GAL-LI and GALR1-LI were present in (a) some chondrocytes within the reserve zone (Brighton, 1984), where these cells are largely quiescent and only sporadically divide, and (b) in all chondrocytes of the hypertrophic zone, where cells do not divide, but mature and increase in size before they degenerate.”
5	(O’Shea et al., 2003)	1) “Advanced bone formation resulted in postnatal growth retardation, premature quiescence of the growth plates, and shortened bone length, together with increased bone mineralization and craniosynostosis.”
		2) “Thus, the TRβPV/PV growth plate became quiescent (Weise et al., 2001) between 3 and 4 wk of age and remained broader than in wild-type (P < 0.001) and heterozygous (P < 0.001) mice, in which growth plate narrowing continued.”
		3) “These data suggest that premature quiescence of the growth plates accounts for shortened bone length in TRβPV/PV mice.”
		4) “This finding is strengthened by analysis of 3-wk-old animals in which there is early quiescence of the growth plates in the upper and lower limbs.”
		5) “These studies revealed accelerated narrowing of the proliferating and hypertrophic zones in the TRβPV/PV growth plate, followed by growth plate quiescence at 3–4 wk of age.”
		6) “These findings indicate that growth plate maturation and quiescence are advanced in TRβPV/PV mice.”
		7) “Similar features are seen in human juvenile thyrotoxicosis, in which accelerated growth occurs in boys and girls and is manifest by premature epiphyseal fusion and short stature. In the mouse, growth plate quiescence coincides with cessation of growth; fusion occurs only in later life and is independent of sex steroids (Weise et al., 2001).”
		8) “An interesting feature is that the quiescent TRβPV/PV growth plate remained broader than in wild-type and heterozygous animals at 4 wk because growth plate narrowing and linear growth continued in wild-type and heterozygous mice.”
		9) “These observations suggest that complex mechanisms are responsible for the premature induction of quiescence in the thyrotoxic TRβPV/PV growth plate.”
		10) “By 4 wk, the TRβPV/PV growth late enters quiescence whereas growth plate narrowing and linear growth in wild-type and heterozygous mice continue.”
		11) “This suggests, that although bone formation and mineralization are advanced in TRβPV/PV mice, growth plate quiescence is induced before normal maturation is completed.”
6	(Lazarus et al., 2007)	1) “By sequestering FGFs from interaction with kinase-containing FGFRs, FGFRL1 may contribute to the resting zone's relatively quiescent state in postnatal life.”
7	(Nilsson et al., 2007)	1) “Since BMPs can stimulate both proliferation and hypertrophic differentiation of growth plate chondrocytes, these findings suggest that low levels of BMP signalling in the resting zone may help maintain these cells in a quiescent state.”
		2) “Thus, low levels of BMP signalling in the resting zone, accomplished by localized expression of BMP antagonists, may help maintain these cells in a quiescent state.”
8	(Zhou et al., 2011)	1) “After the initial formation of cartilage, c-Myc promotes endochondral bone growth by stimulating largely quiescent chondrocytes within the reserve zone to proliferate in conjunction with their commitment to the chondrocyte differentiation program.”
9	(Chagin et al., 2014)	1) “Stem-like chondrocytes lose their quiescence and proliferate upon Gsa ablation.”
		2) “Gsa is the major mediator of the anti-differentiation action of the PPR, while activation of both Gsa and Gq/11a is required for quiescence of stem-like chondrocytes.”
		3) “After stem-like chondrocytes leave their quiescent stage, they become flat and form a layer of rapidly dividing cells organized in orderly columns.”
		4) “We found altered behaviour of stem-like chondrocytes and found that activation of Gsa together with Gqa/G11a is required for stem-like chondrocytes to remain quiescent.”
		5) “Our data suggest that activation of both Gsa and Gq/11a by the PPR is required for stem-like chondrocytes to stay in the quiescent phase.”
		6) “In conclusion, our data suggest that PPR signalling in the postnatal growth plate is responsible for keeping stem-like chondrocytes in a quiescent state and that activation of downstream Gsa and Gq/11a signalling pathways determines the fate of these cells.”
		7) “Simultaneous activation of both pathways keeps chondrocytes in a quiescent state; activation of the Gq/11a without activation of Gsa stimulates cells to enter the cell cycle, whereas inactivation of both pathways eliminates these cells through programmed cell death.”
10	(Mangiavini et al., 2014)	1) “Moreover, it further highlights the intrinsic resistance of quiescent or proliferative cartilage to be invaded by blood vessels, despite increased expression of VEGF.”
11	(Farzaneh et al., 2015)	1) “In the reserve zone, chondrocytes are in a quiescent state and are smaller than those of the other zones of the growth plate; moreover, unlike the other zones of the growth plate, the chondrocytes are randomly and uniformly distributed in this zone.”
12	(P. F. Li et al., 2015)	1) “The normal growth plate represents a highly dynamic sequence of quiescent stem cells/primordial chondrocytes (resting zone), rapidly dividing chondrocytes (proliferating zone), maturing and swelling chondrocytes (prehypertrophic zone), and dying chondrocytes (hypertrophic zone) that then are transformed into the dead chondrocytes of the calcifying zone.”
13	(Hallett et al., 2021)	1) “Once resting chondrocytes exit their quiescent state, they undergo a morphological transformation into flat, columnar proliferating chondrocytes.”
		2) “G protein stimulatory subunit-a (Gsa), Gq/G11a G proteins, which are coupled with the PTH/PTHrP receptor (PPR), are both required for maintaining quiescent stem-like chondrocytes (Chagin et al., 2014).”
		3) “Therefore, PPR-mediated Gsa and Gq/G11a synergistically maintain quiescence of resting chondrocytes and their differentiation into columnar chondrocytes (Chagin et al., 2014).”
		4) “Therefore, LRCs are relatively resistant to EdU incorporation, denoting their relatively quiescent status.”
14	(Kazemi & Williams, 2021)	1) “Furthermore, while the biochemical and physiological function of the proliferative and hypertrophic zones has been extensively studied, the function of the reserve zone has long been unclear, as reserve zone cells appear to be in a quiescent state, but recent studies have shown that this zone contains a stem cell niche, which contributes cells to the columnar or proliferative zone and which w…
15	(Muruganandan et al., 2022)	1) “As the name implies, the “resting zone” houses a quiescent progenitor cell population (Hunziker, 1994).”
		2) “Altogether, these findings suggest that FoxA2+ cells constitute a more quiescent, LTSSC population located near the SOC, which gives rise to an increasing number of columns of progeny over time.”
		3) “This more quiescent group is primarily located next to the epiphyseal bone and the SOC, reinforcing the idea of the SOC as a centre of signalling that guides, in some –not yet fully understood- way, the stemness of the RZ cells.”
		4) “Our experiments support these previous findings and show that FoxA2+ cells constitute this more quiescent, LTSSC population, located at the border between GP and the SOC.”
16	(Lui et al., 2023)	1) “Our findings, therefore, do not support an increased tendency of progenitor cells to lose quiescence and increase proliferation at 1–2 weeks of age”
17	(Zecca et al., 2023)	1) “In contrast, the epiphyseal side of the cartilage consisted of a relatively quiescent reserve zone whose mineralization was marginal in amount and discontinuous in extension; the epiphyseal bone consisted of a loose trabecular meshwork, with ample vascular spaces opening directly into the non-mineralized cartilage.”
18	(Orikasa et al., 2023)	1) “PTHrP+ resting chondrocytes lose quiescence and establish “patched roses” upon Hedgehog activation.”
		2) “Evaluation of cell proliferation by 5-ethynyl-2′-deoxyuridine (EdU) revealed that, while PTHrPCE-P6 cells predominantly remained quiescent in the resting zone, PTHrPCEΔPtch-P6 cells became highly proliferative in the resting zone, seemingly in an equal proportion to those in the proliferating zone.”
		3) “Therefore, Hedgehog activation induces loss of quiescence and aberrant clonal expansion of PTHrP+ chondrocytes within the resting zone, leading to the formation of clonally expanded cell clusters or patched
		roses, possibly in a manner responsive to Shh emanating from the SOC."
19	(Bian et al., 2024)	1) “The attenuated Gs signalling promotes the stem/progenitor cells to lose quiescence and start to proliferate and abnormally upregulate IHH signalling, which may synergistically lead to the formation of cell clusters and regionally increased proliferation.”
		2) “The attenuated Gs signalling in the resting zone promotes the stem/progenitor cells to lose quiescence, but the overall proliferation rate is slightly reduced, potentially through downregulating SOX9 expression.”
20	(B. Li et al., 2024)	1) “Deletion of Bmpr1α triggers Gli1+ CPs quiescence exit and causes the exhaustion of Gli1+ CPs, consequently disrupting columnar cartilage.”
		2) “A previous study demonstrated the existence of a quiescent progenitor cell population in the growth plate (Hunziker, 1994), while later studies identified slowly proliferating cells in the RZ in mice (Candela et al., 2014; Karlsson et al., 2009).”
		3) “These data strongly indicated that the ablation of Bmpr1α accelerated the entry of quiescent Gli1+ CPs into the cell cycle.”
		4) “The maintenance of quiescent stem-like chondrocytes in the growth plate has been demonstrated to be critical for maintaining healthy cartilage (Chagin et al., 2014).”
		5) “These findings indicated that Bmpr1α deletion could force the Gli1+ CPs out of quiescence state to accelerate proliferation, leading to exhaustion of Gli1+ CPs and abnormalities of the cartilage and growth plate.”
		6) “Taken together, these findings demonstrate that Gli1+ CPs lose their quiescence and proliferating ability upon Bmpr1α ablation.”
		7) “Compared to PTHrP+ and FoxA2+ stem cells, Gli1+ CPs were heterogeneous population that contained quiescent cells in resting zone and few proliferating cells. Gli1+ CPs labelled more chondrogenic progenitors at postnatal 1-month, together with an increased number of Gli1 lineage columnar chondrocytes after chasing, which suggested a larger reservoir of Gli1+ CPs in the growth plate.”
		8) “As a quiescent or slowly proliferative cell population, chondrogenic stem/progenitor cells are the sources of chondrocytes that are newly formed postnatally, and their maintenance is regulated by multiple developmental signals.”
		9) Stem-like chondrocytes lose their quiescence and proliferate upon G-protein stimulatory a-subunit ablation, which eventually led to severe growth retardation and cartilage remnant formation.”
		10) Notably, BMP signalling prevented quiescent Gli1+ CPs from differentiation and proliferation, a lack of which eventually led to their exhaustion.”
21	(Kawaue et al., 2024)	1) “In the resting zone of the postnatal epiphyseal growth plate, quiescent skeletal stem cells slowly cycle to maintain a pool of chondrogenic precursor cells (Abad, 2002; Hallett et al., 2021; Mizuhashi et al., 2018; Newton et al., 2019).”
22	(J. Liang et al., 2024)	1) “Stem cells remain in a quiescent state for long-term maintenance and preservation of potency; this process requires fine-tuning regulatory mechanisms.”
		2) “Our results showed that Ptip is required for maintaining the quiescence and potency of SSCs, and loss of Ptip in type II collagen (Col2)+ progenitors causes abnormal activation and differentiation of SSCs, impaired growth plate morphogenesis, and long bone dysplasia.”
		3) “To the best of our knowledge, this is the first study to establish an epigenetic framework based on Ptip, which safeguards skeletal stem cell quiescence and potency through metabolic control.”
		4) “In particular, these tissue-specific stem cells can remain in a reversible active proliferation restraint or quiescent state for prolonged periods, during which they exhibit stemness and potency and contribute to orderly tissue growth and homeostasis (Bachman & Chakkalakal, 2022; van Velthoven & Rando, 2019).”
		5) “However, cutting-edge knowledge on whether and how epigenetic mechanisms regulate the quiescence and potency of stem cells for safeguarding development is still lacking.”
		6) “Because of their translational value as potential targets for bone and cartilage repair, SSCs are mitotically active at the fetal stage and highly quiescent postnatally, which preserves their long-term self-renewal and potency (Matsushita et al., 2020; Mizuhashi et al., 2018).”
		7) “Dysfunction of these quiescent stem cells may lead to skeletal dysplasia or even tumors.”
		8) “However, the mechanisms safeguarding SSC quiescence and potency in skeletogenesis remain unclear.”
		9) “In summary, our findings reveal a previously unrecognized epigenetic framework that Ptip governs SSC quiescence and potency through metabolic control, paving an avenue for SSC-based treatments of bone developmental disorder.”
		10) “To investigate the putative epigenetic mechanisms regulating stem cell quiescence and potency, we selected the skeletal system as it contains SSCs with unique surface marker profiles, which make their identification and purification easy.”
		11) “3.4. Ptip safeguards the quiescence and potency of SSCs”
		12) “In summary, these findings suggest that loss of Ptip in Col2+ progenitors disturbs the self-renewal and lineage output of SSCs, implying that Ptip safeguards the quiescence and potency of SSC.”
		13) “In summary, in physiological skeletogenesis, SSCs maintain a quiescent state for orderly differentiation, which is regulated by the epigenetic signature.”
		14) “However, under Ptip deficiency, SSCs exit the quiescent state and actively proliferate and differentiate due to high H3K27ac signals at the promoter region of the Pgk1 gene, leading to elevated glycolysis.”
		15) “These findings suggest a previously unrecognized framework involving epigenetic mechanisms contributing to regulating SSC quiescence and potency through metabolic control, paving an avenue for SSC-based treatments of bone developmental disorders.”
		16) “Stem cells keep a quiescent state for long-term maintenance and preserving potency, which requires fine-tuning regulatory mechanisms (Kozhemyakina et al., 2015; van Velthoven & Rando, 2019; Zhao et al., 2018).”
		17) “However, whether epigenetic mechanism(s) regulate the quiescence and potency of stem cells remains poorly understood.”
		18) “In summary, our findings establish a new epigenetic paradigm that safeguards SSC quiescence and potency through metabolic control, shedding light on SSC-based treatments of bone developmental disorders.”
		19) “We suggest that the low H3K27ac occupancies help SSCs to maintain a quiescent state, as in hematopoietic stem cells, hair follicle stem cells, muscle stem cells, and neural stem cells.”
		19) “In this study, we, for the first time, discovered that Ptip, a BRCT domain-containing protein potently forming complexes with transcriptional factors and epigenetic enzymes, ranked as the top super-enhancer-related gene in SSCs and safeguarded SSC quiescence and potency.”
		20) “Previous studies have documented that glycolysis, the metabolic pathway taking place in the cytosol under both anaerobic and aerobic conditions, represents the main metabolic signature of quiescent stem cells (Takubo et al., 2013; Yu et al., 2013).”
23	(Kodama et al., 2025)	1) “Ccnd1 (Cyclin D1), which modulates the transition from G1 to S phase, was mainly expressed at the boundary between unorganized RCs and column-forming proliferating chondrocytes (Fig. 2c, Mito-C, top), suggesting that Ccnd1 labels chondrocytes entering the cell cycle from the quiescent state.”
		2) “In contrast to proliferating columnar chondrocytes, “resting” chondrocytes are quiescent with a longer cell cycle (Angelozzi et al., 2021).”
24	(J. Wang et al., 2025)	1) “Moreover, Mettl3 deficiency induced quiescence exit in SSCs, together with compromised self-renewal capacity and differentiation potential. Mechanistically, Mettl3-mediated m6A modification reduced mRNA stability of the Cul2-RING E3 ligase complex subunit Fem1b, which subsequently stabilizes Gli1 protein, a key transcription factor of Hedgehog pathway for maintaining SSC identity and function…
		2) “Thus, we present a comprehensive RNA m6A modification landscape of skeletal cell hierarchy and uncover the essential function of epitranscriptomically-regulated proteostasis in maintaining SSCs quiescence and potency.”
		3) “METTL3 is required for maintaining skeletal stem cell quiescence and multipotency.”
		4) “Next, we assessed the cell cycle of SSCs, and found that the percentage of SSCs in G1 phase and cycling in Mettl3KO mice was clearly increased accompanied with an obvious decrease in G0 phase (Fig. 3E,F), indicating that Mettl3 deletion induced SSCs exiting quiescence and entering cell cycling.”
		5) “Collectively, these data demonstrate that Mettl3 is required for maintaining SSC quiescence.”
		6) “Collectively, these data demonstrated that Mettl3 is essential for maintaining SSC quiescence and multipotency.”
		7) “Cell cycle analysis showed that SAG treatment partially restored the quiescent state of SSCs quiescent (Fig. 5G–I).”
		8) “Here, we portrait a comprehensive m6A landscape along the developmental trajectory of skeletal stem progenitors, and uncover a new epitranscriptomic program, METTL3-FEM1B-GLI1 axis, that controls skeletal stem cell quiescence and potency.”
		9) “In summary, this study establishes a previously unexplored landscape of m6A modification, and uncovers a crucial role of the epitranscriptomic program in maintaining SSCs quiescence and potency by regulating proteostasis via Mettl3-Fem1b-Gli1 axis.”
		10) “To determine cell cycle distribution and quiescence of SSCs, digested cells were cultured with Hoechst 33342 (Life Technologies) for 90 min at 37 °C and then stained as described previously.”
25	(Stoop et al., 2025)	1) “To model cell proliferation, the state of each cell is classified into S (DNA replication), G2, M (mitosis), G1, and G0 (quiescence) phases (Fig. 1b).
		2) “After a cell cycle is completed, the cell goes into the quiescent G0 phase to wait for the onset of the next cell cycle.”
		3) “At the time of the SOC onset, a region of quiescent cells above the proliferative zone of the growth plate and below the SOC is defined as the resting zone.”
		4) “In this model, each material point is defined as either quiescent, proliferating, prehypertrophic, hypertrophic, apoptotic, matrix, perichondrium, or bone collar.”
		5) “PTHrP-producing cells in the resting zone are otherwise identical to quiescent cells, while PTHrP-producing periarticular cells are otherwise identical to perichondrial cells.”
		6) “Threshold Ihh levels determine differentiation from quiescent to proliferative cells.”
		7) “As the simulation progresses, prehypertrophic cells become hypertrophic and Ihh production leads to differentiation of nearby quiescent cells into proliferative cells.”
		8) “In the E16 metatarsal bone, the epiphysis is comprised of quiescent chondrocytes, a growth plate is identifiable with layers of proliferative, prehypertrophic, and larger hypertrophic cells, and the primary spongiosa is shown below the growth plate (Fig. 2c).”
		9) “Furthermore, in histological images of an E14 mouse metatarsal from Yokoyama et al. (2024), the bone tissue is composed entirely of quiescent chondrocytes and perichondrium, similar to the initial condition of the model at Day 0 (Fig. 2b).”
		10) “In the model, Ihh produced by prehypertrophic and hypertrophic cells (Fig. 3c) causes nearby quiescent chondrocytes to become proliferative, allowing the growth plate to advance and increase the length of the bone.”
		11) “As the growth plate reaches the epiphysis, secondary ossification is initiated at Day 2 (𝑡SOC=0) and a region of quiescent cells below the SOC is defined as the resting zone (Fig. 3a).”
